# Supplementary material for: trans-2,5-Di­methyl­piperazine-1,4-diium dinitrate
Source: Acta Crystallogr Sect E Struct Rep Online. 2014 May 31;70(Pt 6):o725. doi: 10.1107/S1600536814012100 (PMC4051050; doi:10.1107/S1600536814012100)
Supplement: Supplementary file 1 [file e-70-0o725-sup1.cif]

##############################################################################
#                                                                            #
# This CIF contains the data in a paper accepted for publication in          #
# Acta Crystallographica Section E. It conforms to the requirements of       #
# Notes for Authors for Acta Crystallographica Section E, and has been       #
# peer reviewed under the auspices of the IUCr Commission on Journals.       #
#                                                                            #
# Full details of the Crystallographic Information File format               #
# are given in the paper "The Crystallographic Information File (CIF):       #
# a New Standard Archive File for Crystallography" by S. R. Hall, F. H.      #
# Allen and I. D. Brown [Acta Cryst. (1991), A47, 655-685].                  #
#                                                                            #
# The current version of the core CIF dictionary is obtainable from          #
# ftp://ftp.iucr.org/pub/cif_core.dic.                                       #
#                                                                            #
# Software is freely available for graphical display of the structure(s)     #
# in this CIF. For information consult the CIF software page                 #
# http://www.iucr.org/resources/cif/software.                                #
#                                                                            #
# This file may be used for bona fide research purposes within the           #
# scientific community so long as proper attribution is given to the journal # 
# article from which it was obtained.                                        #
#                                                                            #
##############################################################################
data_I
_database_code_depnum_ccdc_archive 'CCDC 1005191'
_audit_creation_method     SHELXL-97
_journal_date_recd_electronic     2014-05-09
_journal_date_accepted     2014-05-25
_journal_name_full     'Acta Crystallographica, Section E'
_journal_year     2014
_journal_volume     70
_journal_issue      6
_journal_page_first     o725
_journal_page_last     o725
_journal_paper_category     QO
_journal_paper_doi     10.1107/S1600536814012100
_journal_coeditor_code     BG2529
_publ_contact_author_name     'Dhaouadi Hassouna'
_publ_contact_author_address
;
Laboratoire des Mat\'eriaux Utiles, Institut National de Recherche et d'Analyse
Physico-chimique, Pole Technologique de Sidi-Thabet, 2020 Tunis, Tunisia
;
_publ_contact_author_email     'dhaouadihassouna@yahoo.fr'
_publ_contact_author_fax     '216 72 590 566'
_publ_contact_author_phone     '216 72 591 906'
_publ_section_title
;
<i>trans</i>-2,5-Dimethylpiperazine-1,4-diium dinitrate
;
loop_
    _publ_author_name
    _publ_author_footnote
    _publ_author_address
    'Gatfaoui, Sofian' .
;
Laboratoire de Chimie des Mat\'eriaux
Facult\'e des Sciences de Bizerte
7021 Zarzouna Bizerte
Tunisia
;
    'Roisnel, Thierry' .
;\
Centre de Diffractom\'etrie X, UMR 6226 CNRS,
Unit\'e Sciences Chimiques de Rennes, Universit\'e de Rennes I, 263 Avenue du \
G\'en\'eral Leclerc, 35042 Rennes, France
;
    'Dhaouadi, Hassouna' .
;
Laboratoire des Mat\'eriaux Utiles,
Institut National de Recherche et d'Analyse Physico-chimique,
Pole Technologique de Sidi-Thabet, 2020 Tunis,
Tunisia
;
    'Marouani, Houda' .
;
Laboratoire de Chimie des Mat\'eriaux
Facult\'e des Sciences de Bizerte
7021 Zarzouna Bizerte
Tunisia
;
_chemical_name_systematic
;
<i>trans</i>-2,5-Dimethylpiperazine-1,4-diium dinitrate
;
_chemical_name_common     ?
_chemical_formula_moiety     'C6 H16 N2 2+, 2(N O3 -)'
_chemical_formula_sum     'C6 H16 N4 O6'
_chemical_formula_iupac     'C6 H16 N2 2+, 2N O3 -'
_chemical_formula_weight     240.23
_chemical_melting_point     ?
_symmetry_cell_setting     monoclinic
_symmetry_space_group_name_H-M     'P 21/c'
_symmetry_space_group_name_Hall     '-P 2ybc'
loop_
    _symmetry_equiv_pos_as_xyz
    'x, y, z'
    '-x, y+1/2, -z+1/2'
    '-x, -y, -z'
    'x, -y-1/2, z-1/2'
_cell_length_a     7.0357(8)
_cell_length_b     10.0277(10)
_cell_length_c     8.3112(8)
_cell_angle_alpha     90.00
_cell_angle_beta     116.149(8)
_cell_angle_gamma     90.00
_cell_volume     526.36(9)
_cell_formula_units_Z     2
_cell_measurement_reflns_used     2153
_cell_measurement_theta_min     3.4
_cell_measurement_theta_max     27.36
_cell_measurement_temperature     150
_exptl_crystal_description     prism
_exptl_crystal_colour     colourless
_exptl_crystal_size_max     0.58
_exptl_crystal_size_mid     0.46
_exptl_crystal_size_min     0.23
_exptl_crystal_density_diffrn     1.516
_exptl_crystal_density_method     'not measured'
_exptl_crystal_F_000     256
_exptl_absorpt_coefficient_mu     0.134
_exptl_absorpt_correction_type     multi-scan
_exptl_absorpt_process_details
;
(SADABS; Bruker, 2006)
;
_exptl_absorpt_correction_T_min     0.827
_exptl_absorpt_correction_T_max     0.970
_exptl_special_details     ?
_diffrn_ambient_temperature     150
_diffrn_radiation_type     MoK\a
_diffrn_radiation_wavelength     0.71073
_diffrn_radiation_monochromator     graphite
_diffrn_measurement_device_type     'Bruker APEXII'
_diffrn_measurement_method     'CCD rotation images, thin slices'
_diffrn_reflns_number     4126
_diffrn_reflns_av_R_equivalents     0.0224
_diffrn_reflns_theta_min     3.4
_diffrn_reflns_theta_max     27.48
_diffrn_reflns_theta_full     27.48
_diffrn_measured_fraction_theta_max     0.989
_diffrn_measured_fraction_theta_full     0.989
_diffrn_reflns_limit_h_min     -8
_diffrn_reflns_limit_h_max     9
_diffrn_reflns_limit_k_min     -9
_diffrn_reflns_limit_k_max     12
_diffrn_reflns_limit_l_min     -10
_diffrn_reflns_limit_l_max     10
_refine_special_details
;
Refinement of <i>F</i>^2^ against ALL reflections. The weighted <i>R</i>-factor
<i>wR</i> and goodness of fit <i>S</i> are based on <i>F</i>^2^, conventional
<i>R</i>-factors <i>R</i> are based on <i>F</i>, with <i>F</i> set to zero for
negative <i>F</i>^2^. The threshold expression of <i>F</i>^2^ >
\s(<i>F</i>^2^) is used only for calculating <i>R</i>-factors(gt) <i>etc</i>.
and is not relevant to the choice of reflections for refinement.
<i>R</i>-factors based on <i>F</i>^2^ are statistically about twice as large
as those based on <i>F</i>, and <i>R</i>- factors based on ALL data will be
even larger.
;
_reflns_number_total     1195
_reflns_number_gt     1059
_reflns_threshold_expression     I>2sigma(I)
_refine_ls_structure_factor_coef     Fsqd
_refine_ls_matrix_type     full
_refine_ls_R_factor_all     0.0394
_refine_ls_R_factor_gt     0.0338
_refine_ls_wR_factor_gt     0.0863
_refine_ls_wR_factor_ref     0.0897
_refine_ls_goodness_of_fit_ref     1.106
_refine_ls_restrained_S_all     1.106
_refine_ls_number_reflns     1195
_refine_ls_number_parameters     74
_refine_ls_number_restraints     0
_refine_ls_hydrogen_treatment     constr
_refine_ls_weighting_scheme     calc
_refine_ls_weighting_details
         'calc w=1/[\s^2^(Fo^2^)+(0.0438P)^2^+0.1423P] where P=(Fo^2^+2Fc^2^)/3'
_atom_sites_solution_hydrogens     geom
_atom_sites_solution_primary     direct
_atom_sites_solution_secondary     difmap
_refine_ls_shift/su_max     0.000
_refine_ls_shift/su_mean     0.000
_refine_diff_density_max     0.296
_refine_diff_density_min     -0.229
_refine_ls_extinction_method     none
_refine_ls_extinction_coef     ?
loop_
    _atom_type_symbol
    _atom_type_description
    _atom_type_scat_dispersion_real
    _atom_type_scat_dispersion_imag
    _atom_type_scat_source
    'C' 'C' 0.0033 0.0016
                         'International Tables Vol C Tables 4.2.6.8 and 6.1.1.4'
    'H' 'H' 0.0000 0.0000
                         'International Tables Vol C Tables 4.2.6.8 and 6.1.1.4'
    'N' 'N' 0.0061 0.0033
                         'International Tables Vol C Tables 4.2.6.8 and 6.1.1.4'
    'O' 'O' 0.0106 0.0060
                         'International Tables Vol C Tables 4.2.6.8 and 6.1.1.4'
_computing_data_collection     'APEX2 (Bruker, 2006)'
_computing_cell_refinement     'SAINT (Bruker, 2006)'
_computing_data_reduction     'SAINT (Bruker, 2006)'
_computing_structure_solution     'SIR97 (Altomare <i>et al.</i>, 1999)'
_computing_structure_refinement     'SHELXL97 (Sheldrick, 2008)'
_computing_molecular_graphics
;
ORTEP-3 for Windows (Farrugia, 2012) and DIAMOND (Brandenburg & Putz
2005)
;
_computing_publication_material
;
WinGX (Farrugia, 2012) and CRYSCAL (T. Roisnel, local program)
;
loop_
    _atom_site_type_symbol
    _atom_site_label
    _atom_site_fract_x
    _atom_site_fract_y
    _atom_site_fract_z
    _atom_site_U_iso_or_equiv
    _atom_site_adp_type
    _atom_site_calc_flag
    _atom_site_refinement_flags
    _atom_site_occupancy
    _atom_site_symmetry_multiplicity
    _atom_site_disorder_assembly
    _atom_site_disorder_group
    N N1 0.20352(15) -0.09103(10) -0.37280(12) 0.0173(2) Uani d . 1 1 . .
    O O1 0.12714(14) -0.13760(9) -0.27150(11) 0.0218(2) Uani d . 1 1 . .
    O O2 0.24377(15) -0.16754(10) -0.47090(11) 0.0255(2) Uani d . 1 1 . .
    O O3 0.23709(16) 0.03059(9) -0.36962(13) 0.0312(3) Uani d . 1 1 . .
    N N2 -0.02504(15) 0.08866(10) -0.14298(12) 0.0169(2) Uani d . 1 1 . .
    H H2A -0.0683 0.1671 -0.2001 0.020 Uiso calc R 1 1 . .
    H H2B 0.0282 0.0397 -0.2044 0.020 Uiso calc R 1 1 . .
    C C1 0.14685(18) 0.11399(12) 0.04232(15) 0.0165(3) Uani d . 1 1 . .
    H H1 0.0915 0.1730 0.1057 0.020 Uiso calc R 1 1 . .
    C C2 0.21154(17) -0.01747(12) 0.14274(15) 0.0176(3) Uani d . 1 1 . .
    H H2C 0.2778 -0.0736 0.0869 0.021 Uiso calc R 1 1 . .
    H H2D 0.3146 -0.0007 0.2653 0.021 Uiso calc R 1 1 . .
    C C3 0.33291(19) 0.18189(13) 0.03060(17) 0.0224(3) Uani d . 1 1 . .
    H H3A 0.3930 0.1230 -0.0257 0.034 Uiso calc R 1 1 . .
    H H3B 0.4381 0.2036 0.1490 0.034 Uiso calc R 1 1 . .
    H H3C 0.2854 0.2621 -0.0389 0.034 Uiso calc R 1 1 . .
loop_
    _atom_site_aniso_label
    _atom_site_aniso_U_11
    _atom_site_aniso_U_22
    _atom_site_aniso_U_33
    _atom_site_aniso_U_12
    _atom_site_aniso_U_13
    _atom_site_aniso_U_23
    N1 0.0184(5) 0.0158(5) 0.0155(5) 0.0005(4) 0.0054(4) 0.0005(4)
    O1 0.0288(5) 0.0212(5) 0.0202(4) -0.0019(3) 0.0153(4) -0.0007(3)
    O2 0.0331(5) 0.0274(5) 0.0203(4) 0.0033(4) 0.0158(4) -0.0025(4)
    O3 0.0356(5) 0.0134(5) 0.0400(6) -0.0040(4) 0.0125(4) 0.0023(4)
    N2 0.0199(5) 0.0162(5) 0.0150(5) 0.0030(4) 0.0081(4) 0.0023(4)
    C1 0.0185(5) 0.0144(6) 0.0161(5) 0.0018(4) 0.0071(4) -0.0010(4)
    C2 0.0166(5) 0.0168(6) 0.0178(5) 0.0020(4) 0.0062(4) 0.0016(4)
    C3 0.0207(6) 0.0178(6) 0.0287(6) 0.0003(5) 0.0112(5) 0.0009(5)
_geom_special_details
;
All e.s.d.'s (except the e.s.d. in the dihedral angle between two l.s. planes)
are estimated using the full covariance matrix. The cell e.s.d.'s are taken
into account individually in the estimation of e.s.d.'s in distances, angles
and torsion angles; correlations between e.s.d.'s in cell parameters are only
used when they are defined by crystal symmetry. An approximate (isotropic)
treatment of cell e.s.d.'s is used for estimating e.s.d.'s involving l.s.
planes.
;
loop_
    _geom_bond_atom_site_label_1
    _geom_bond_atom_site_label_2
    _geom_bond_site_symmetry_2
    _geom_bond_distance
    _geom_bond_publ_flag
    N1 O2 . 1.2398(13) ?
    N1 O3 . 1.2403(14) ?
    N1 O1 . 1.2706(13) ?
    N2 C2 3 1.4945(15) ?
    N2 C1 . 1.5024(14) ?
    N2 H2A . 0.9000 ?
    N2 H2B . 0.9000 ?
    C1 C3 . 1.5163(17) ?
    C1 C2 . 1.5188(17) ?
    C1 H1 . 0.9800 ?
    C2 N2 3 1.4945(15) ?
    C2 H2C . 0.9700 ?
    C2 H2D . 0.9700 ?
    C3 H3A . 0.9600 ?
    C3 H3B . 0.9600 ?
    C3 H3C . 0.9600 ?
loop_
    _geom_angle_atom_site_label_1
    _geom_angle_atom_site_label_2
    _geom_angle_atom_site_label_3
    _geom_angle_site_symmetry_1
    _geom_angle_site_symmetry_3
    _geom_angle
    _geom_angle_publ_flag
    O2 N1 O3 . . 121.73(10) ?
    O2 N1 O1 . . 119.62(10) ?
    O3 N1 O1 . . 118.65(10) ?
    C2 N2 C1 3 . 112.95(9) ?
    C2 N2 H2A 3 . 109.0 ?
    C1 N2 H2A . . 109.0 ?
    C2 N2 H2B 3 . 109.0 ?
    C1 N2 H2B . . 109.0 ?
    H2A N2 H2B . . 107.8 ?
    N2 C1 C3 . . 109.74(9) ?
    N2 C1 C2 . . 109.11(9) ?
    C3 C1 C2 . . 111.53(10) ?
    N2 C1 H1 . . 108.8 ?
    C3 C1 H1 . . 108.8 ?
    C2 C1 H1 . . 108.8 ?
    N2 C2 C1 3 . 111.39(9) ?
    N2 C2 H2C 3 . 109.4 ?
    C1 C2 H2C . . 109.4 ?
    N2 C2 H2D 3 . 109.4 ?
    C1 C2 H2D . . 109.4 ?
    H2C C2 H2D . . 108.0 ?
    C1 C3 H3A . . 109.5 ?
    C1 C3 H3B . . 109.5 ?
    H3A C3 H3B . . 109.5 ?
    C1 C3 H3C . . 109.5 ?
    H3A C3 H3C . . 109.5 ?
    H3B C3 H3C . . 109.5 ?
loop_
    _geom_hbond_atom_site_label_D
    _geom_hbond_atom_site_label_H
    _geom_hbond_atom_site_label_A
    _geom_hbond_site_symmetry_A
    _geom_hbond_distance_DH
    _geom_hbond_distance_HA
    _geom_hbond_distance_DA
    _geom_hbond_angle_DHA
    N2 H2A O1 2_554 0.90 1.99 2.8471(14) 157.7
    N2 H2A O2 3_554 0.90 2.45 2.9899(13) 118.5
    N2 H2B O1 . 0.90 2.07 2.9057(13) 153.2
    N2 H2B O3 . 0.90 2.42 3.2172(14) 148.5
    C1 H1 O1 3 0.98 2.50 3.2614(14) 134.2
