# Supplementary material for: trans-2,5-Di­methyl­piperazine-1,4-diium dinitrate
Source: Acta Crystallogr Sect E Struct Rep Online. 2014 May 31;70(Pt 6):o725. doi: 10.1107/S1600536814012100 (PMC4051050; doi:10.1107/S1600536814012100)
Supplement: Supplementary file 2 [file e-70-0o725-Isup2.hkl]

#
# h,k,l, Fc-squared, Fo-squared, sigma(Fo-squared) and status flag
#
data_I
_shelx_title ' new in P 21/c'
_shelx_refln_list_code          4
_shelx_F_calc_maximum       71.08
_exptl_crystal_F_000       256.00
_reflns_d_resolution_high  0.7701
 
loop_
 _symmetry_equiv_pos_as_xyz
 'x, y, z'
 '-x, y+1/2, -z+1/2'
 '-x, -y, -z'
 'x, -y-1/2, z-1/2'
 
_cell_length_a     7.0357
_cell_length_b    10.0277
_cell_length_c     8.3112
_cell_angle_alpha  90.000
_cell_angle_beta  116.149
_cell_angle_gamma  90.000
 
_shelx_F_squared_multiplier     1.000
 
loop_
 _refln_index_h
 _refln_index_k
 _refln_index_l
 _refln_F_squared_calc
 _refln_F_squared_meas
 _refln_F_squared_sigma
 _refln_observed_status
   2   0   0     5052.60     4836.99     56.64 o
   3   0   0      366.49      350.30      4.56 o
   4   0   0      300.91      307.86      4.92 o
   5   0   0      171.59      176.08      4.14 o
   6   0   0        3.89        3.01      0.86 o
   7   0   0       13.28       16.01      2.43 o
   8   0   0       18.94       22.97      2.75 o
   1   1   0      408.73      418.09      4.30 o
   2   1   0     1170.01     1085.79      9.17 o
   3   1   0       95.23       91.47      1.07 o
   4   1   0       47.73       46.37      0.91 o
   5   1   0      158.18      150.66      2.32 o
   6   1   0       22.95       21.90      1.09 o
   7   1   0       22.54       23.12      1.27 o
   8   1   0        0.07       -0.10      0.86 o
   1   2   0      571.69      569.81      5.17 o
   2   2   0      294.58      292.90      2.65 o
   3   2   0      139.50      148.56      1.56 o
   4   2   0      316.25      307.05      3.80 o
   5   2   0      240.83      240.07      3.27 o
   6   2   0        6.20        7.62      0.75 o
   7   2   0       22.06       20.84      1.43 o
   8   2   0        0.15        0.30      0.87 o
   1   3   0      377.69      347.11      3.31 o
   2   3   0       85.57       67.61      0.85 o
   3   3   0       10.62        9.69      0.44 o
   4   3   0        6.26        8.49      0.52 o
   5   3   0       14.12       13.67      0.69 o
   6   3   0       75.12       76.91      1.87 o
   7   3   0       40.95       47.15      3.06 o
   0   4   0     1421.53     1540.00     32.61 o
   1   4   0      892.66      972.92     11.29 o
   2   4   0      122.73      144.32      1.82 o
   3   4   0       95.07       87.85      1.36 o
   4   4   0      245.01      229.42      3.65 o
   5   4   0       13.39       12.71      0.77 o
   6   4   0       59.41       59.85      1.91 o
   7   4   0       81.19       88.33      2.61 o
   1   5   0      409.80      454.86      7.29 o
   2   5   0      138.78      140.95      1.52 o
   3   5   0       83.34       86.42      1.64 o
   4   5   0        2.54        3.18      0.43 o
   5   5   0       51.77       45.43      1.26 o
   6   5   0       30.60       26.91      1.38 o
   7   5   0      108.87      110.77      3.00 o
   0   6   0      259.04      284.01     10.23 o
   1   6   0      122.10      143.88      4.10 o
   2   6   0      560.24      590.97     11.38 o
   3   6   0        2.14        2.44      0.27 o
   4   6   0        0.04       -0.20      0.30 o
   5   6   0       55.56       54.86      1.68 o
   6   6   0       45.44       46.98      1.73 o
   7   6   0       16.43       17.91      1.40 o
   1   7   0       46.79       55.71      2.19 o
   2   7   0       24.06       20.99      0.90 o
   3   7   0        0.04       -0.36      0.47 o
   4   7   0       46.59       40.75      1.38 o
   5   7   0        5.24        4.39      0.68 o
   6   7   0       26.51       28.45      1.46 o
   0   8   0       11.52       13.88      0.62 o
   1   8   0       70.55       72.56      2.06 o
   2   8   0        0.01       -0.35      0.54 o
   3   8   0      214.68      213.90      7.49 o
   4   8   0       59.75       57.31      2.34 o
   5   8   0        0.25       -0.08      0.81 o
   6   8   0        0.01       -0.60      0.60 o
   1   9   0       10.91       15.07      1.56 o
   2   9   0        2.13        2.94      0.68 o
   3   9   0       68.81       64.55      2.37 o
   4   9   0        7.88        9.60      1.83 o
   5   9   0      118.61      116.63      5.48 o
   1  10   0        9.33        8.28      1.31 o
   2  10   0        0.81       -0.06      0.84 o
   3  10   0        2.16        1.51      1.17 o
   4  10   0        4.28        3.74      1.52 o
   5  10   0       40.32       38.91      3.30 o
   1  11   0       85.50       72.89      3.13 o
   2  11   0       13.70       16.33      1.92 o
   3  11   0        4.41        4.36      1.43 o
   4  11   0        0.02        0.72      1.28 o
   1  12   0        0.69        0.65      0.86 o
   2  12   0        0.29        0.54      1.03 o
   3  12   0       35.78       39.77      2.99 o
  -8   1   1        1.86        2.17      1.20 o
  -7   1   1      142.25      148.00      2.93 o
  -6   1   1      263.57      250.46      3.98 o
  -5   1   1        0.68        0.86      0.36 o
  -4   1   1       32.16       31.06      0.72 o
  -3   1   1      498.29      418.35      3.77 o
  -2   1   1      329.78      308.93      3.01 o
  -1   1   1       95.86      115.00      1.28 o
   0   1   1       49.85       31.40      0.55 o
   1   1   1     1026.26     1019.70      9.88 o
   2   1   1     1616.46     1493.42     14.77 o
   3   1   1        3.06        3.63      0.45 o
   4   1   1      362.78      345.56      4.28 o
   5   1   1        8.31        8.42      1.55 o
   6   1   1       31.04       30.75      1.28 o
   7   1   1        2.30        3.19      0.77 o
  -8   2   1       13.65       13.98      1.33 o
  -7   2   1        4.57        3.76      0.70 o
  -6   2   1       17.26       15.44      0.92 o
  -5   2   1        2.70        2.53      0.41 o
  -4   2   1      147.66      143.67      1.86 o
  -3   2   1      417.94      410.85      3.70 o
  -2   2   1      927.79      818.83      7.46 o
  -1   2   1     2487.86     2361.78     27.83 o
   0   2   1      568.56      615.84      6.55 o
   1   2   1     2675.35     2701.26     24.00 o
   2   2   1       99.60       84.53      1.09 o
   3   2   1      995.61      968.84      8.98 o
   4   2   1      564.27      543.31      6.35 o
   5   2   1      175.54      170.52      2.60 o
   6   2   1        4.24        4.38      0.71 o
   7   2   1        0.13       -0.11      0.76 o
  -8   3   1        0.11        0.38      0.86 o
  -7   3   1       18.76       18.51      1.30 o
  -6   3   1      131.33      135.20      2.58 o
  -5   3   1        0.16        0.85      0.34 o
  -4   3   1       74.00       63.82      1.14 o
  -3   3   1       45.53       46.74      0.72 o
  -2   3   1       30.84       36.68      0.58 o
  -1   3   1      345.61      363.75      4.62 o
   0   3   1       28.57       32.69      0.73 o
   1   3   1       38.16       43.37      0.60 o
   2   3   1      583.21      597.29      6.34 o
   3   3   1      159.26      159.24      1.97 o
   4   3   1      271.73      257.15      3.35 o
   5   3   1      101.51      102.14      2.08 o
   6   3   1       42.61       40.72      1.41 o
   7   3   1        2.66        2.53      0.99 o
  -8   4   1       35.94       41.19      2.39 o
  -7   4   1        3.04        3.25      0.83 o
  -6   4   1       17.81       19.72      1.01 o
  -5   4   1       56.99       61.91      1.25 o
  -4   4   1        2.42        3.04      0.58 o
  -3   4   1      395.20      410.92      3.95 o
  -2   4   1       76.98       76.49      1.39 o
  -1   4   1      465.82      513.09      6.43 o
   0   4   1      948.59     1120.87     19.24 o
   1   4   1     1668.42     1825.18     16.34 o
   2   4   1       65.67       66.85      0.91 o
   3   4   1       29.24       28.17      0.79 o
   4   4   1      187.81      193.74      2.69 o
   5   4   1       57.29       56.61      1.90 o
   6   4   1        4.90        5.06      0.86 o
   7   4   1        1.29        0.83      0.89 o
  -7   5   1       87.08       91.58      2.61 o
  -6   5   1       20.16       21.85      1.25 o
  -5   5   1       28.81       24.45      0.95 o
  -4   5   1      221.78      222.24      2.85 o
  -3   5   1        2.57        2.26      0.46 o
  -2   5   1        0.57        1.21      0.33 o
  -1   5   1        1.64        3.43      0.39 o
   0   5   1       77.90      105.96      1.75 o
   1   5   1      493.81      526.72      7.80 o
   2   5   1       78.84       84.08      1.29 o
   3   5   1        5.41        5.27      0.36 o
   4   5   1       10.55       11.45      0.61 o
   5   5   1       29.57       30.44      1.11 o
   6   5   1        0.67        1.05      0.71 o
   7   5   1       67.11       67.69      2.35 o
  -7   6   1        4.07        5.31      0.95 o
  -6   6   1        6.01        5.06      0.78 o
  -5   6   1        0.06        0.52      0.44 o
  -4   6   1       77.56       66.56      1.64 o
  -3   6   1       64.20       65.38      1.70 o
  -2   6   1      849.45      869.32     12.50 o
  -1   6   1       28.18       32.55      1.17 o
   0   6   1      758.53      823.57      8.14 o
   1   6   1      812.90      863.97     16.04 o
   2   6   1        0.07        0.49      0.30 o
   3   6   1      341.56      329.45      5.28 o
   4   6   1      107.37      101.23      1.92 o
   5   6   1        1.85        1.92      0.70 o
   6   6   1        2.79        2.30      0.76 o
  -7   7   1        0.91        0.81      1.13 o
  -6   7   1       64.36       65.07      2.32 o
  -5   7   1       24.35       24.89      1.79 o
  -4   7   1      116.20      109.18      3.24 o
  -3   7   1      361.86      358.49      5.84 o
  -2   7   1       94.88       92.35      2.02 o
  -1   7   1       14.71       17.05      0.77 o
   0   7   1       14.95       16.35      0.60 o
   1   7   1        1.50        1.58      0.23 o
   2   7   1        5.48        5.16      0.34 o
   3   7   1        1.29        1.17      0.36 o
   4   7   1        7.64        7.62      0.73 o
   5   7   1        4.09        3.37      0.90 o
   6   7   1       14.23       15.56      1.23 o
  -6   8   1       35.31       38.41      2.38 o
  -5   8   1       80.42       79.41      2.97 o
  -4   8   1      305.19      286.36      6.41 o
  -3   8   1       14.26       17.45      1.45 o
  -2   8   1      568.57      585.58     11.85 o
  -1   8   1      150.96      159.07      4.45 o
   0   8   1       31.40       34.27      0.72 o
   1   8   1        4.30        4.26      0.39 o
   2   8   1       83.46       82.71      1.57 o
   3   8   1      167.93      163.52      3.05 o
   4   8   1       20.12       18.34      1.40 o
   5   8   1       12.81       12.15      0.98 o
   6   8   1        0.74        1.09      0.87 o
  -6   9   1        1.67        4.41      1.75 o
  -5   9   1       20.48       20.86      2.69 o
  -4   9   1        3.91        2.83      0.99 o
  -3   9   1       90.45       85.07      2.78 o
  -2   9   1       14.33       15.42      1.24 o
  -1   9   1       79.49       74.79      2.25 o
   0   9   1       98.35       93.02      1.59 o
   1   9   1        6.89        8.98      0.51 o
   2   9   1       38.53       35.54      2.70 o
   3   9   1       23.80       24.22      2.37 o
   4   9   1       19.91       21.38      2.47 o
   5   9   1        1.84        0.38      1.32 o
  -5  10   1        0.08        0.80      1.31 o
  -4  10   1       81.55       75.14      4.17 o
  -3  10   1      110.97      109.14      4.80 o
  -2  10   1       60.11       56.07      3.04 o
  -1  10   1      336.05      331.02      9.44 o
   0  10   1       14.63       16.83      1.51 o
   1  10   1       68.07       67.40      2.98 o
   2  10   1      255.61      263.65      8.16 o
   3  10   1      205.78      202.53      7.13 o
   4  10   1       30.79       28.41      2.97 o
  -4  11   1        6.56        8.21      1.89 o
  -3  11   1      138.97      149.11      5.94 o
  -2  11   1       53.57       53.27      3.08 o
  -1  11   1       30.91       31.14      2.13 o
   1  11   1       14.46       15.43      1.61 o
   2  11   1        1.22        0.02      0.94 o
   3  11   1        9.30       11.65      1.88 o
  -3  12   1        1.43        2.50      1.32 o
  -2  12   1        9.34        6.08      1.39 o
  -1  12   1       30.81       31.26      2.12 o
   2  12   1        1.10        3.26      1.26 o
  -8   0   2       26.12       22.11      1.87 o
  -7   0   2        0.22        0.62      0.80 o
  -6   0   2      282.19      297.82      5.15 o
  -5   0   2      266.06      256.96      4.38 o
  -4   0   2       21.13       19.54      0.94 o
  -3   0   2      287.77      257.08      3.47 o
  -2   0   2       11.31        9.76      0.59 o
   0   0   2      338.32      350.26      4.51 o
   2   0   2     2781.92     2744.90     32.51 o
   3   0   2      646.35      616.30      9.10 o
   4   0   2      258.52      268.06      5.64 o
   5   0   2       79.17       84.12      2.77 o
   6   0   2      101.17      104.98      3.38 o
   7   0   2       12.79       12.54      1.62 o
  -8   1   2        1.71        1.01      0.84 o
  -7   1   2       15.29       17.99      1.09 o
  -6   1   2       86.78       83.43      1.67 o
  -5   1   2      176.93      172.83      2.29 o
  -4   1   2      380.12      374.34      4.09 o
  -3   1   2      818.79      823.61      7.27 o
  -2   1   2      122.01      127.86      1.31 o
  -1   1   2     1423.80     1354.49     11.40 o
   0   1   2      454.77      427.13      3.77 o
   1   1   2        3.11        1.60      0.18 o
   2   1   2      139.81      143.56      1.54 o
   3   1   2      353.11      328.57      4.03 o
   4   1   2       14.33       13.42      0.79 o
   5   1   2      379.16      371.64      5.44 o
   6   1   2       16.28       15.50      1.06 o
   7   1   2       26.20       27.42      1.72 o
  -8   2   2        6.81        7.78      1.07 o
  -7   2   2       14.85       13.69      0.97 o
  -6   2   2      143.24      141.78      2.63 o
  -5   2   2      103.07      100.29      1.69 o
  -4   2   2      548.37      556.43      5.82 o
  -3   2   2     1374.72     1357.60     12.33 o
  -2   2   2     1310.52     1350.34     12.19 o
  -1   2   2     1856.84     1880.07     18.19 o
   0   2   2      703.49      709.84      6.10 o
   1   2   2      794.74      798.75      6.88 o
   2   2   2        0.04        0.28      0.20 o
   3   2   2       85.57       81.34      1.64 o
   4   2   2        9.39       10.19      0.62 o
   5   2   2       83.21       80.13      1.88 o
   6   2   2       82.95       87.24      2.17 o
   7   2   2        5.61        5.38      1.05 o
  -8   3   2        0.02       -0.73      0.77 o
  -7   3   2       20.72       19.59      1.32 o
  -6   3   2        3.74        2.98      0.57 o
  -5   3   2       36.33       34.94      0.92 o
  -4   3   2        5.65        4.64      0.44 o
  -3   3   2      300.42      344.50      3.16 o
  -2   3   2     1071.50     1180.89     14.34 o
  -1   3   2      983.29      994.26      8.43 o
   0   3   2      836.09      778.71      6.69 o
   1   3   2       35.82       32.66      0.54 o
   2   3   2       84.58       76.77      1.15 o
   3   3   2       14.17       13.95      0.65 o
   4   3   2      111.25      108.13      1.85 o
   5   3   2      169.02      167.65      2.98 o
   6   3   2       42.95       44.28      1.80 o
   7   3   2        7.42        6.99      1.14 o
  -8   4   2       21.70       27.25      1.69 o
  -7   4   2       11.84       11.88      1.10 o
  -6   4   2        7.73       10.68      0.77 o
  -5   4   2        1.49        0.96      0.31 o
  -4   4   2      186.59      190.83      2.49 o
  -3   4   2      299.14      292.27      4.78 o
  -2   4   2        4.84        7.24      0.49 o
  -1   4   2       79.79       95.54      1.64 o
   0   4   2       33.26       48.67      0.80 o
   1   4   2       69.32       66.72      0.99 o
   2   4   2      368.50      369.05      3.99 o
   3   4   2      103.89       99.83      1.50 o
   4   4   2        4.57        5.82      0.68 o
   5   4   2       66.10       62.46      1.65 o
   6   4   2        6.77        6.90      1.01 o
  -8   5   2       26.74       25.97      1.66 o
  -7   5   2        8.53        8.57      0.98 o
  -6   5   2      222.02      217.74      4.19 o
  -5   5   2      333.10      306.89      3.86 o
  -4   5   2       38.70       32.73      1.46 o
  -3   5   2      236.53      231.36      4.03 o
  -2   5   2        1.06        0.51      0.36 o
  -1   5   2        2.49        2.41      0.48 o
   0   5   2        5.82        6.32      0.30 o
   1   5   2       61.73       68.42      1.03 o
   2   5   2      272.35      277.68      3.14 o
   3   5   2      232.89      236.11      2.85 o
   4   5   2        0.54        0.49      0.46 o
   5   5   2       50.96       51.32      1.76 o
   6   5   2        0.00       -0.70      0.70 o
  -7   6   2      121.48      128.04      3.52 o
  -6   6   2       29.64       27.76      1.30 o
  -5   6   2        7.71       11.61      3.97 o
  -4   6   2      118.55      123.24      3.43 o
  -3   6   2        6.08        7.30      0.70 o
  -2   6   2      197.65      194.36      3.47 o
  -1   6   2        0.27        1.74      0.95 o
   0   6   2       51.52       58.44      0.94 o
   1   6   2      125.85      126.63      1.63 o
   2   6   2        2.68        3.33      0.32 o
   3   6   2      235.71      231.41      3.09 o
   4   6   2       56.10       51.17      1.36 o
   5   6   2        0.70        1.28      0.69 o
   6   6   2        6.43        5.44      1.68 o
  -7   7   2       54.17       56.54      3.18 o
  -6   7   2        3.87        2.73      1.77 o
  -5   7   2       68.52       69.68      2.73 o
  -4   7   2        3.26        4.21      0.92 o
  -3   7   2        6.50        6.41      0.72 o
  -2   7   2       85.44       85.30      1.99 o
  -1   7   2      185.63      178.84      3.92 o
   0   7   2      239.49      254.21      2.84 o
   1   7   2       24.20       22.17      0.66 o
   2   7   2      178.55      187.17      2.54 o
   3   7   2       44.53       41.48      1.16 o
   4   7   2      139.04      131.60      2.84 o
   5   7   2        1.20        2.05      0.72 o
   6   7   2        5.26        5.23      1.87 o
  -7   8   2        1.26        3.53      1.92 o
  -6   8   2        1.36        0.44      0.99 o
  -5   8   2        1.96        1.75      0.92 o
  -4   8   2       16.79       16.68      1.52 o
  -3   8   2       10.02        9.09      1.11 o
  -2   8   2      166.54      168.20      3.25 o
  -1   8   2        5.22        5.21      0.76 o
   0   8   2      117.40      110.32      1.49 o
   1   8   2        0.42        1.06      0.26 o
   2   8   2        0.11        0.07      0.42 o
   3   8   2        6.64        6.98      0.70 o
   4   8   2       22.79       21.57      1.50 o
   5   8   2       17.89       17.94      2.27 o
  -6   9   2        7.11        6.56      1.96 o
  -5   9   2       82.91       77.09      3.02 o
  -4   9   2      248.62      247.03      8.07 o
  -3   9   2        3.52        2.36      0.81 o
  -2   9   2      165.04      161.57      4.05 o
  -1   9   2       12.36       14.69      1.19 o
   0   9   2      138.20      133.98      2.47 o
   1   9   2       81.56       84.65      2.28 o
   2   9   2       41.71       46.54      1.65 o
   3   9   2       11.99       12.64      1.04 o
   4   9   2       19.03       16.80      2.60 o
  -5  10   2        8.50        9.49      2.09 o
  -4  10   2      113.77      112.53      5.28 o
  -3  10   2       16.47       16.63      2.19 o
  -2  10   2       15.35       13.37      1.89 o
  -1  10   2       67.83       65.73      3.17 o
   0  10   2       23.66       22.76      1.76 o
   1  10   2        5.41        4.76      0.72 o
   2  10   2        9.94        9.87      0.91 o
   3  10   2        7.79        6.48      1.01 o
   4  10   2       19.88       22.51      2.72 o
  -4  11   2       16.28       14.98      2.33 o
  -3  11   2        6.02        6.99      1.68 o
  -2  11   2       36.81       29.29      2.38 o
  -1  11   2       27.29       32.49      2.27 o
   0  11   2       30.04       22.25      1.69 o
   1  11   2       53.91       57.03      1.80 o
   2  11   2        1.12        1.91      1.20 o
   3  11   2        2.87        2.18      1.28 o
  -3  12   2        0.48        3.25      1.37 o
  -2  12   2       10.77       11.88      1.84 o
  -1  12   2        0.46       -0.16      0.89 o
   0  12   2       12.33       17.60      1.66 o
   2  12   2       16.00       13.33      1.86 o
  -8   1   3       22.00       20.83      1.44 o
  -7   1   3       17.73       16.99      1.07 o
  -6   1   3       46.40       48.91      1.23 o
  -5   1   3      411.85      396.35      4.45 o
  -4   1   3       79.87       80.26      1.27 o
  -3   1   3      102.10      101.19      1.20 o
  -2   1   3       51.12       31.22      0.55 o
  -1   1   3      168.58      136.82      1.45 o
   0   1   3       45.36       48.07      0.70 o
   1   1   3       24.53       31.01      0.59 o
   2   1   3      592.23      623.70      6.49 o
   3   1   3      624.58      604.17      7.87 o
   4   1   3      157.96      141.50      3.48 o
   5   1   3        7.90        8.31      1.32 o
   6   1   3       26.94       27.12      1.41 o
  -8   2   3       59.63       62.04      2.25 o
  -7   2   3       49.99       49.86      1.59 o
  -6   2   3        4.94        4.54      0.60 o
  -5   2   3        6.57        5.61      0.49 o
  -4   2   3        7.99        7.13      0.41 o
  -3   2   3       44.06       45.16      0.88 o
  -2   2   3      185.86      196.72      2.11 o
  -1   2   3     1192.17     1328.84     11.30 o
   0   2   3       14.10       12.53      0.37 o
   1   2   3       95.23      102.96      1.23 o
   2   2   3      248.68      238.42      2.82 o
   3   2   3       35.74       38.08      0.99 o
   4   2   3       63.67       67.60      2.49 o
   5   2   3       35.51       38.15      1.37 o
   6   2   3        8.65       10.09      1.19 o
  -8   3   3       14.42       13.30      1.53 o
  -7   3   3        0.46        0.94      0.71 o
  -6   3   3       21.18       18.77      0.99 o
  -5   3   3      220.27      198.81      2.75 o
  -4   3   3      337.47      316.64      4.38 o
  -3   3   3      114.47      108.96      1.25 o
  -2   3   3      387.30      424.36      4.22 o
  -1   3   3      286.36      317.18      3.17 o
   0   3   3        0.41        1.58      0.19 o
   1   3   3       91.42       84.07      1.23 o
   2   3   3        3.60        4.09      0.36 o
   3   3   3      103.67      102.93      1.76 o
   4   3   3      217.20      218.86      3.53 o
   5   3   3       45.05       43.63      1.47 o
   6   3   3      161.25      167.95      3.86 o
  -8   4   3       47.66       57.79      2.18 o
  -7   4   3        6.50        7.19      0.94 o
  -6   4   3        7.25       10.71      0.77 o
  -5   4   3       18.16       14.90      0.69 o
  -4   4   3      132.45      144.65      2.00 o
  -3   4   3      551.66      592.91      7.59 o
  -2   4   3        3.05        4.62      0.51 o
  -1   4   3      137.61      126.34      1.44 o
   0   4   3      206.65      217.34      2.50 o
   1   4   3       21.00       22.61      0.80 o
   2   4   3      155.74      150.81      2.00 o
   3   4   3        6.56        6.74      0.65 o
   4   4   3       55.44       54.79      1.48 o
   5   4   3        9.27        9.82      0.86 o
   6   4   3        3.60        3.96      0.95 o
  -8   5   3       35.90       39.26      1.90 o
  -7   5   3       57.74       61.48      2.03 o
  -6   5   3      123.01      134.93      3.28 o
  -5   5   3       50.56       50.87      1.20 o
  -4   5   3        0.00       -0.45      0.55 o
  -3   5   3      540.50      588.80      9.00 o
  -2   5   3       69.63       71.81      2.76 o
  -1   5   3       46.31       50.76      0.73 o
   0   5   3       78.68       77.93      1.31 o
   1   5   3        4.08        5.31      0.46 o
   2   5   3      421.72      416.68      4.59 o
   3   5   3      501.99      489.54      7.71 o
   4   5   3       18.48       17.69      0.96 o
   5   5   3       13.29       14.71      1.17 o
   6   5   3        4.83        3.20      0.93 o
  -8   6   3       71.51       68.03      4.81 o
  -7   6   3       18.87       18.85      1.24 o
  -6   6   3        9.42        6.79      1.20 o
  -5   6   3      119.10      106.51      6.53 o
  -4   6   3       45.94       47.02      2.04 o
  -3   6   3      259.16      248.24      7.56 o
  -2   6   3       81.50       77.63      1.93 o
  -1   6   3      155.11      154.83      2.41 o
   0   6   3        1.54        1.22      0.28 o
   1   6   3      200.04      199.81      2.44 o
   2   6   3       78.26       78.22      1.32 o
   3   6   3       10.83       10.88      0.73 o
   4   6   3       44.21       45.61      1.61 o
   5   6   3        3.08        3.13      0.79 o
  -7   7   3       38.80       41.31      2.61 o
  -6   7   3        0.28       -0.46      0.91 o
  -5   7   3      140.67      126.14      5.45 o
  -4   7   3      146.84      138.21      3.90 o
  -3   7   3       99.58      101.10      2.43 o
  -2   7   3      702.95      701.44     10.57 o
  -1   7   3      160.06      163.09      3.15 o
   0   7   3        0.07        0.84      0.25 o
   1   7   3        0.60        1.00      0.57 o
   2   7   3        1.59        3.13      0.79 o
   3   7   3        3.62        3.05      0.63 o
   4   7   3        3.20        3.24      0.69 o
   5   7   3        1.36        0.44      0.88 o
  -7   8   3       33.47       28.18      2.34 o
  -6   8   3       39.30       38.40      2.39 o
  -5   8   3       93.46       93.43      4.32 o
  -4   8   3      162.08      166.59      4.52 o
  -3   8   3     1133.72     1097.23     19.86 o
  -2   8   3      138.27      133.61      3.57 o
  -1   8   3      443.39      427.91      8.45 o
   0   8   3      109.72       99.08      1.83 o
   1   8   3      161.62      176.55      2.78 o
   2   8   3       68.10       68.85      1.80 o
   3   8   3       18.28       18.76      1.33 o
   4   8   3       26.62       27.03      1.60 o
  -6   9   3       15.47       15.29      1.76 o
  -5   9   3        0.07        0.92      0.89 o
  -4   9   3       11.70       13.01      1.44 o
  -3   9   3       60.79       61.65      2.61 o
  -2   9   3        2.80        2.27      0.81 o
  -1   9   3       50.20       47.94      1.95 o
   0   9   3       12.44       16.09      1.78 o
   1   9   3        2.86        2.32      0.66 o
   2   9   3       63.51       55.32      3.09 o
   3   9   3       24.52       26.84      1.50 o
   4   9   3        1.21        1.97      0.81 o
  -5  10   3        1.15        0.40      1.34 o
  -4  10   3       55.87       51.44      3.54 o
  -3  10   3       73.66       73.19      3.99 o
  -2  10   3       21.70       23.80      2.44 o
  -1  10   3       14.07       16.11      1.88 o
   0  10   3      122.82      110.28      4.20 o
   1  10   3       12.32       13.55      1.96 o
   2  10   3      181.74      181.96      4.23 o
   3  10   3        8.36        9.43      1.04 o
  -4  11   3        0.46        2.08      1.44 o
  -3  11   3        0.02       -0.22      1.09 o
  -2  11   3       91.90       89.29      4.26 o
  -1  11   3       98.52       97.99      4.22 o
   0  11   3       21.88       25.63      2.18 o
   1  11   3        9.98        8.85      0.94 o
   2  11   3        6.72        8.60      0.98 o
  -3  12   3        1.40        0.79      1.33 o
  -2  12   3        5.53        6.51      1.59 o
  -1  12   3       52.82       53.87      3.03 o
   0  12   3       15.35       18.79      1.90 o
   1  12   3       97.29       99.41      3.66 o
  -9   0   4        0.07        1.07      1.52 o
  -8   0   4       44.81       44.02      2.28 o
  -7   0   4      159.08      150.47      4.13 o
  -6   0   4        0.60        0.71      0.54 o
  -5   0   4     1140.71     1097.03     27.76 o
  -4   0   4     1066.63     1087.87     20.39 o
  -3   0   4      106.58      127.72      2.47 o
  -2   0   4       34.90       42.25      1.02 o
  -1   0   4        0.15        1.33      0.30 o
   0   0   4       96.10       94.31      1.70 o
   1   0   4      258.17      285.84      4.68 o
   2   0   4       68.28       59.37      2.00 o
   3   0   4       38.27       40.29      1.72 o
   4   0   4      348.57      330.66      7.05 o
   5   0   4      128.41      134.94      5.50 o
   6   0   4       24.23       22.63      2.00 o
  -9   1   4       20.08       22.81      1.98 o
  -8   1   4        0.65        1.76      0.99 o
  -7   1   4       86.07       82.96      2.04 o
  -6   1   4        5.69        5.53      0.56 o
  -5   1   4        0.35        0.70      0.33 o
  -4   1   4      445.64      452.68      4.95 o
  -3   1   4        8.68        9.27      0.46 o
  -2   1   4      447.13      472.87      4.36 o
  -1   1   4      267.13      284.53      2.86 o
   0   1   4      122.25      130.36      1.62 o
   1   1   4       37.16       40.86      0.87 o
   2   1   4        0.01        0.03      0.36 o
   3   1   4        0.29        0.31      0.44 o
   4   1   4       48.25       48.62      1.48 o
   5   1   4       18.26       18.07      1.15 o
   6   1   4       91.75       95.86      2.87 o
  -8   2   4        5.93       10.91      1.17 o
  -7   2   4       57.88       63.32      1.78 o
  -6   2   4        4.15        5.00      0.62 o
  -5   2   4      268.51      273.18      3.61 o
  -4   2   4      370.72      374.77      4.20 o
  -3   2   4      243.05      252.61      3.69 o
  -2   2   4     1055.17     1101.83      9.55 o
  -1   2   4      444.27      459.19      4.24 o
   0   2   4     1587.94     1624.35     16.01 o
   1   2   4        3.65        2.60      0.33 o
   2   2   4      301.74      302.48      4.34 o
   3   2   4        3.42        0.70      0.48 o
   4   2   4       95.73       87.01      2.00 o
   5   2   4       23.70       23.79      1.28 o
   6   2   4       16.91       17.01      2.65 o
  -8   3   4        0.07        5.59      1.01 o
  -7   3   4       18.28       13.73      1.15 o
  -6   3   4       70.78       68.39      1.69 o
  -5   3   4        7.26        8.29      0.55 o
  -4   3   4       11.50       12.35      0.67 o
  -3   3   4       49.08       53.54      1.18 o
  -2   3   4       11.32       13.30      0.48 o
  -1   3   4       69.61       64.79      1.06 o
   0   3   4      220.43      229.62      2.72 o
   1   3   4      272.57      264.34      3.23 o
   2   3   4       70.22       67.95      2.02 o
   3   3   4       21.36       18.67      0.95 o
   4   3   4       35.63       36.12      1.30 o
   5   3   4       13.25       14.73      1.07 o
  -8   4   4       41.30       42.19      2.22 o
  -7   4   4        1.05        0.50      0.71 o
  -6   4   4       33.16       36.52      1.49 o
  -5   4   4       21.52       17.35      0.68 o
  -4   4   4      135.29      133.92      2.00 o
  -3   4   4      799.00      839.41      9.31 o
  -2   4   4      382.11      413.69      4.45 o
  -1   4   4      155.51      167.51      2.09 o
   0   4   4      407.30      429.05      4.65 o
   1   4   4       26.60       28.58      0.76 o
   2   4   4      197.39      196.50      2.56 o
   3   4   4       18.15       16.22      1.06 o
   4   4   4        0.90        0.94      0.60 o
   5   4   4        2.53        1.43      0.81 o
  -8   5   4        0.56        1.68      0.82 o
  -7   5   4        2.11        3.15      1.44 o
  -6   5   4       20.53       18.36      1.10 o
  -5   5   4       30.48       31.41      0.93 o
  -4   5   4      230.45      213.56      5.11 o
  -3   5   4        0.04        0.68      0.77 o
  -2   5   4      251.19      258.92      3.00 o
  -1   5   4      124.33      122.92      1.83 o
   0   5   4       10.63       13.09      0.54 o
   1   5   4       28.60       25.09      0.80 o
   2   5   4       68.11       66.97      1.39 o
   3   5   4       12.95       12.24      0.84 o
   4   5   4       25.97       25.42      1.57 o
   5   5   4       21.47       19.69      1.38 o
  -8   6   4        0.24        1.51      0.82 o
  -7   6   4        3.59        4.02      2.14 o
  -6   6   4       67.41       69.14      5.58 o
  -5   6   4       74.89       76.89      2.89 o
  -4   6   4      109.33      110.94      3.37 o
  -3   6   4        0.02        0.69      0.65 o
  -2   6   4       74.00       75.98      2.02 o
  -1   6   4      161.06      165.83      2.09 o
   0   6   4      368.73      389.41      4.40 o
   1   6   4       11.42       11.08      0.67 o
   2   6   4       24.89       20.93      0.97 o
   3   6   4       43.35       39.50      1.27 o
   4   6   4        2.73        3.01      0.76 o
   5   6   4        0.20        1.69      1.17 o
  -7   7   4       65.48       73.35      3.30 o
  -6   7   4       54.67       55.83      2.67 o
  -5   7   4       87.40       89.84      3.24 o
  -4   7   4       77.37       75.36      2.78 o
  -3   7   4        5.82        7.34      1.09 o
  -2   7   4      127.22      128.10      3.25 o
  -1   7   4       45.56       50.07      0.93 o
   0   7   4       50.25       43.30      1.13 o
   1   7   4      294.71      281.89      4.11 o
   2   7   4       30.46       32.42      1.12 o
   3   7   4      119.38      118.22      2.74 o
   4   7   4       10.77       10.62      1.27 o
  -7   8   4       57.42       54.08      2.95 o
  -6   8   4        0.09       -0.44      0.89 o
  -5   8   4       13.59       15.99      1.74 o
  -4   8   4      102.78       96.53      3.26 o
  -3   8   4        7.10        9.98      1.24 o
  -2   8   4       97.29       93.60      2.99 o
  -1   8   4        1.46        1.53      0.75 o
   0   8   4        1.56        3.96      0.61 o
   1   8   4      114.18      120.75      2.60 o
   2   8   4        4.45        6.14      1.42 o
   3   8   4       42.32       44.69      1.98 o
   4   8   4        6.19        6.62      1.16 o
  -6   9   4        0.27        2.68      1.19 o
  -5   9   4        1.21        1.15      0.97 o
  -4   9   4        1.23        2.37      0.94 o
  -3   9   4       77.06       72.37      4.92 o
  -2   9   4       16.52       17.78      1.57 o
  -1   9   4      226.23      220.78      5.20 o
   0   9   4        0.01        0.76      0.59 o
   1   9   4       98.63       93.93      2.74 o
   2   9   4       38.11       41.18      1.86 o
   3   9   4       28.70       31.79      2.92 o
  -5  10   4      122.08      116.95      5.84 o
  -4  10   4       18.38       16.36      2.54 o
  -3  10   4       32.62       28.72      2.91 o
  -2  10   4        9.96        9.87      1.81 o
  -1  10   4       17.64       17.62      2.15 o
   0  10   4       89.59       78.88      3.68 o
   1  10   4       65.46       60.76      3.33 o
   2  10   4        1.43        1.83      0.78 o
  -4  11   4        8.08        6.87      1.88 o
  -3  11   4       15.06       14.83      2.35 o
  -2  11   4       60.08       64.02      3.68 o
  -1  11   4        1.81        1.71      1.22 o
   0  11   4       33.62       33.61      2.43 o
   1  11   4       23.40       26.40      1.49 o
  -2  12   4       50.86       49.33      3.35 o
  -1  12   4       23.20       24.69      2.42 o
  -9   1   5        3.48        4.42      2.31 o
  -8   1   5       22.48       24.65      1.57 o
  -7   1   5       15.47       18.58      1.12 o
  -6   1   5        4.57        4.46      0.65 o
  -5   1   5        1.76        1.46      0.38 o
  -4   1   5        1.37        2.83      0.37 o
  -3   1   5      114.51      118.35      1.75 o
  -2   1   5      141.57      148.40      2.03 o
  -1   1   5        0.90        1.06      0.30 o
   0   1   5        5.07        2.57      0.39 o
   1   1   5       31.95       37.79      1.12 o
   2   1   5        3.34        2.60      0.51 o
   3   1   5        6.11        8.89      0.79 o
   4   1   5       14.99       17.24      1.12 o
   5   1   5       46.60       46.67      1.71 o
  -8   2   5       69.88       86.93      2.66 o
  -7   2   5      168.57      175.87      3.82 o
  -6   2   5      107.18      102.00      2.18 o
  -5   2   5        8.96        9.78      0.63 o
  -4   2   5       35.53       34.23      0.94 o
  -3   2   5        0.05        0.39      0.27 o
  -2   2   5       64.71       68.62      1.30 o
  -1   2   5       15.86       17.43      0.69 o
   0   2   5     1094.09     1141.80     12.65 o
   1   2   5      582.32      566.40      7.48 o
   2   2   5        0.17        0.19      0.45 o
   3   2   5        3.36        1.52      0.57 o
   4   2   5        1.99        0.55      0.62 o
   5   2   5        8.06        7.57      0.97 o
  -8   3   5       98.04      104.13      4.59 o
  -7   3   5       87.55       84.41      2.45 o
  -6   3   5      197.19      182.63      3.19 o
  -5   3   5      114.14      107.65      1.85 o
  -4   3   5       44.70       42.52      1.02 o
  -3   3   5      161.65      158.79      2.31 o
  -2   3   5        0.98        0.49      0.29 o
  -1   3   5      220.84      225.33      3.02 o
   0   3   5      101.37      102.33      1.73 o
   1   3   5        0.67        0.91      0.37 o
   2   3   5       43.30       38.36      1.22 o
   3   3   5        3.49        2.78      0.61 o
   4   3   5        1.82        0.79      0.64 o
   5   3   5       27.54       28.52      1.85 o
  -8   4   5        3.86        3.69      0.96 o
  -7   4   5       15.30       22.71      1.35 o
  -6   4   5        0.23        1.00      0.61 o
  -5   4   5        6.67        5.78      0.48 o
  -4   4   5        8.50        5.87      0.45 o
  -3   4   5        7.82        9.34      0.69 o
  -2   4   5      169.43      179.46      2.50 o
  -1   4   5      250.63      254.20      3.33 o
   0   4   5        7.79       11.31      0.61 o
   1   4   5        0.00        0.41      0.37 o
   2   4   5       89.42       82.24      1.84 o
   3   4   5       10.76       10.07      0.82 o
   4   4   5       13.81       14.13      1.03 o
  -8   5   5       25.01       26.37      1.57 o
  -7   5   5       33.10       35.88      1.61 o
  -6   5   5        0.62        0.84      0.57 o
  -5   5   5       22.98       21.95      0.72 o
  -4   5   5      258.61      265.54      3.39 o
  -3   5   5      352.65      357.88      4.35 o
  -2   5   5       17.05       17.82      1.21 o
  -1   5   5       72.37       74.11      1.27 o
   0   5   5        0.56        0.43      0.30 o
   1   5   5       50.86       48.19      1.31 o
   2   5   5      143.81      136.49      2.54 o
   3   5   5        0.65        1.48      0.57 o
   4   5   5      161.23      167.26      4.49 o
  -8   6   5        1.28       -0.13      1.54 o
  -7   6   5      180.70      187.58      6.75 o
  -6   6   5      126.49      119.54      5.03 o
  -5   6   5        4.05        3.06      1.01 o
  -4   6   5      217.06      206.21      5.24 o
  -3   6   5      207.28      199.20     10.16 o
  -2   6   5       37.26       33.58      0.82 o
  -1   6   5      111.30       97.16      1.68 o
   0   6   5        0.53        0.89      0.41 o
   1   6   5       16.77       14.96      0.85 o
   2   6   5      132.26      133.26      2.54 o
   3   6   5        3.99        3.29      0.84 o
   4   6   5       44.76       44.40      2.25 o
  -7   7   5       26.80       24.34      4.56 o
  -6   7   5        1.34        0.75      1.01 o
  -5   7   5        8.39        6.92      2.22 o
  -4   7   5       81.83       83.75      3.06 o
  -3   7   5      117.93      113.42      3.51 o
  -2   7   5        0.93        0.58      0.76 o
  -1   7   5      173.62      168.02      3.16 o
   0   7   5       49.36       47.78      1.29 o
   1   7   5       41.60       40.08      1.77 o
   2   7   5       53.61       53.62      3.10 o
   3   7   5        0.29        0.61      1.26 o
  -7   8   5       34.74       37.89      4.53 o
  -6   8   5       99.13      106.56      3.88 o
  -5   8   5        0.29        0.62      0.91 o
  -4   8   5      112.82      108.97      4.02 o
  -3   8   5        4.35        5.28      1.12 o
  -2   8   5      571.66      544.47     10.87 o
  -1   8   5      229.15      210.95      3.91 o
   0   8   5      128.55      141.69      2.99 o
   1   8   5       58.51       62.50      2.28 o
   2   8   5      153.28      161.08      4.20 o
   3   8   5      161.49      171.29      6.77 o
  -6   9   5       37.27       40.33      3.92 o
  -5   9   5        0.32        0.93      1.01 o
  -4   9   5        2.20        4.12      1.08 o
  -3   9   5       30.91       33.12      2.09 o
  -2   9   5        1.95        1.60      1.19 o
  -1   9   5       20.80       23.66      2.49 o
   0   9   5        4.78        6.13      0.93 o
   1   9   5        6.09        4.73      0.93 o
   2   9   5       51.15       53.94      2.28 o
  -5  10   5        7.64        8.32      2.13 o
  -4  10   5        1.82        4.35      1.64 o
  -3  10   5      190.77      191.00      7.43 o
  -2  10   5      178.64      174.25      6.76 o
  -1  10   5        0.16        0.25      1.12 o
   0  10   5       30.53       29.87      1.59 o
   1  10   5       35.03       33.60      1.78 o
  -4  11   5       25.17       28.98      3.34 o
  -3  11   5        0.66       -0.77      1.28 o
  -2  11   5        3.56        5.22      1.64 o
  -1  11   5        5.82        9.29      1.75 o
   0  11   5       11.64       14.78      2.01 o
  -8   0   6        2.64        3.37      1.56 o
  -7   0   6      178.40      171.14      5.02 o
  -6   0   6      545.30      534.71     10.58 o
  -5   0   6       46.20       50.89      1.70 o
  -4   0   6      745.53      725.50     15.26 o
  -3   0   6      416.74      429.90      6.94 o
  -2   0   6       16.84       19.09      1.28 o
  -1   0   6        1.91        2.12      0.64 o
   0   0   6      106.38       98.18      2.79 o
   1   0   6        0.00       -0.55      0.60 o
   2   0   6        8.67        5.42      0.95 o
   3   0   6       11.85       10.13      1.29 o
   4   0   6        5.55        7.38      1.34 o
  -9   1   6        1.22        1.53      1.63 o
  -8   1   6       35.49       33.41      2.09 o
  -7   1   6        1.20        1.35      0.62 o
  -6   1   6      454.93      433.91      6.29 o
  -5   1   6      230.94      218.87      3.20 o
  -4   1   6       24.00       20.92      0.86 o
  -3   1   6        1.52        0.37      0.36 o
  -2   1   6       16.37       17.56      0.78 o
  -1   1   6        0.60        0.16      0.35 o
   0   1   6        1.42        2.33      0.49 o
   1   1   6        2.73        2.88      0.56 o
   2   1   6        4.67        2.76      0.61 o
   3   1   6       21.56       17.55      1.08 o
   4   1   6        1.83        3.87      1.61 o
  -8   2   6       43.40       49.00      2.01 o
  -7   2   6        1.67        0.99      0.71 o
  -6   2   6      109.55      106.74      2.30 o
  -5   2   6       17.50       19.07      0.88 o
  -4   2   6       41.01       41.69      1.12 o
  -3   2   6      141.37      146.87      2.32 o
  -2   2   6       12.37       15.14      0.73 o
  -1   2   6      302.72      318.21      4.15 o
   0   2   6       16.82       16.97      0.88 o
   1   2   6      488.25      484.39      6.69 o
   2   2   6        6.26        8.81      1.19 o
   3   2   6       99.13       98.61      3.08 o
   4   2   6        0.14        0.97      0.71 o
  -8   3   6        2.21        3.33      1.00 o
  -7   3   6       26.76       29.61      2.09 o
  -6   3   6      168.45      155.30      2.91 o
  -5   3   6      249.53      235.02      3.79 o
  -4   3   6       49.86       50.76      1.21 o
  -3   3   6       21.64       23.80      0.85 o
  -2   3   6        1.41        1.64      0.40 o
  -1   3   6       76.23       76.00      1.51 o
   0   3   6      130.62      132.87      2.19 o
   1   3   6       64.47       58.47      1.55 o
   2   3   6        0.03       -0.50      0.50 o
   3   3   6       13.81       14.68      1.03 o
   4   3   6        2.33        2.36      0.77 o
  -8   4   6        2.91        2.78      0.90 o
  -7   4   6       57.26       59.54      2.04 o
  -6   4   6       54.90       54.15      1.99 o
  -5   4   6        1.87        1.53      0.60 o
  -4   4   6        6.42        4.54      0.55 o
  -3   4   6       32.03       29.98      0.90 o
  -2   4   6      207.91      205.43      2.91 o
  -1   4   6      215.93      219.19      3.09 o
   0   4   6       14.50       14.89      0.88 o
   1   4   6      224.96      228.51      3.68 o
   2   4   6       13.61       13.15      0.92 o
   3   4   6       47.79       48.23      1.59 o
   4   4   6       25.92       31.42      1.77 o
  -8   5   6        8.60        8.01      1.06 o
  -7   5   6        4.21        4.33      0.81 o
  -6   5   6       34.58       33.09      1.46 o
  -5   5   6       23.96       24.60      1.23 o
  -4   5   6        3.48        2.90      0.47 o
  -3   5   6        4.48        2.27      0.41 o
  -2   5   6       18.20       18.01      0.76 o
  -1   5   6       62.76       65.51      1.57 o
   0   5   6       39.56       40.46      1.51 o
   1   5   6        7.55        7.30      0.72 o
   2   5   6       13.68       12.61      0.92 o
   3   5   6       34.18       36.36      2.83 o
  -7   6   6        1.76        3.90      1.28 o
  -6   6   6        2.01        2.47      1.09 o
  -5   6   6       15.32       18.61      1.75 o
  -4   6   6       43.37       43.60      2.22 o
  -3   6   6       19.48       19.36      1.71 o
  -2   6   6       80.69       75.45      2.76 o
  -1   6   6       19.96       23.49      0.99 o
   0   6   6        0.66        0.21      0.60 o
   1   6   6      150.41      167.32      3.51 o
   2   6   6       49.06       54.90      1.90 o
   3   6   6        0.20        0.54      0.92 o
  -7   7   6       37.11       45.36      2.83 o
  -6   7   6       13.63       15.18      1.78 o
  -5   7   6       43.41       41.11      2.34 o
  -4   7   6      195.19      197.40     11.19 o
  -3   7   6       27.45       31.29      3.38 o
  -2   7   6       84.73       89.03      2.20 o
  -1   7   6       51.32       43.21      2.08 o
   0   7   6      177.79      167.93      3.50 o
   1   7   6       77.02       72.05      4.37 o
   2   7   6        5.08        6.72      1.14 o
  -6   8   6       46.56       45.02      2.63 o
  -5   8   6        4.93        7.08      1.74 o
  -4   8   6        0.04        1.15      0.99 o
  -3   8   6       56.09       50.90      3.49 o
  -2   8   6       88.11       89.13      3.17 o
  -1   8   6       13.23       10.73      0.94 o
   0   8   6       19.91       21.33      1.56 o
   1   8   6        0.12        1.42      1.26 o
   2   8   6       60.09       62.72      2.60 o
  -6   9   6        0.02        1.00      1.15 o
  -5   9   6        0.90        1.64      1.12 o
  -4   9   6       11.36       12.31      1.91 o
  -3   9   6       38.03       37.72      2.29 o
  -2   9   6        4.77        3.48      1.46 o
  -1   9   6       34.47       35.00      2.77 o
   0   9   6      163.32      158.98      4.13 o
   1   9   6       12.34       11.07      1.33 o
  -4  10   6        0.52        0.47      1.42 o
  -3  10   6        2.78        1.76      1.55 o
  -2  10   6        2.94        3.87      1.59 o
  -1  10   6        0.17        0.91      1.34 o
   0  10   6       14.57       17.55      2.46 o
  -8   1   7        0.69        0.58      0.94 o
  -7   1   7       31.78       28.24      1.63 o
  -6   1   7       13.09       12.15      0.95 o
  -5   1   7       70.87       70.05      1.81 o
  -4   1   7       70.28       70.68      1.58 o
  -3   1   7       52.28       51.36      1.73 o
  -2   1   7      365.91      363.57      4.77 o
  -1   1   7      242.67      232.88      3.74 o
   0   1   7       14.34       11.67      0.93 o
   1   1   7        4.79        4.33      0.67 o
   2   1   7        0.81        1.79      0.72 o
   3   1   7        4.38        3.22      0.78 o
  -8   2   7       75.28       81.83      2.62 o
  -7   2   7        1.39        0.24      0.72 o
  -6   2   7       15.98       17.82      1.09 o
  -5   2   7       12.28       10.40      0.85 o
  -4   2   7       96.98       97.20      2.11 o
  -3   2   7      211.95      216.27      3.19 o
  -2   2   7        0.81        1.30      0.45 o
  -1   2   7        0.53        0.39      0.47 o
   0   2   7       42.72       40.08      1.31 o
   1   2   7       10.42       13.23      0.93 o
   2   2   7       93.18      103.84      2.71 o
   3   2   7       13.04       13.58      1.41 o
  -8   3   7       28.12       29.33      1.71 o
  -7   3   7      184.27      178.90      4.00 o
  -6   3   7       30.75       30.42      1.55 o
  -5   3   7      559.39      531.54      7.41 o
  -4   3   7        7.07        6.85      0.71 o
  -3   3   7      206.77      205.17      3.42 o
  -2   3   7       38.36       35.87      1.20 o
  -1   3   7        2.91        3.33      0.59 o
   0   3   7        2.13        1.49      0.56 o
   1   3   7        0.42        0.79      0.55 o
   2   3   7        3.13        2.62      0.70 o
   3   3   7       13.27       12.87      1.08 o
  -8   4   7        8.23        9.38      1.14 o
  -7   4   7       49.35       54.74      2.04 o
  -6   4   7       25.73       22.82      1.44 o
  -5   4   7       27.52       25.48      1.34 o
  -4   4   7        5.95        6.46      0.68 o
  -3   4   7       39.28       41.20      1.29 o
  -2   4   7       58.96       60.85      1.58 o
  -1   4   7       48.81       45.23      1.37 o
   0   4   7       51.36       53.80      1.75 o
   1   4   7        0.46        1.89      0.61 o
   2   4   7       28.61       28.85      1.48 o
   3   4   7        3.52        5.73      1.28 o
  -8   5   7       72.88       74.69      5.97 o
  -7   5   7       17.56       17.45      1.34 o
  -6   5   7        2.43        2.44      0.70 o
  -5   5   7       14.10       14.94      1.09 o
  -4   5   7       33.04       33.72      1.43 o
  -3   5   7       62.00       60.16      1.88 o
  -2   5   7      459.15      448.95      6.33 o
  -1   5   7      121.87      118.98      2.37 o
   0   5   7        0.23        0.23      0.52 o
   1   5   7        2.61        2.33      0.76 o
   2   5   7        0.24        0.52      0.76 o
  -7   6   7       14.93       18.04      2.01 o
  -6   6   7       39.79       36.87      3.53 o
  -5   6   7       47.66       40.81      2.42 o
  -4   6   7        7.33        7.40      0.80 o
  -3   6   7       69.62       62.72      2.87 o
  -2   6   7       41.28       40.55      2.90 o
  -1   6   7        2.18        3.34      0.74 o
   0   6   7       12.57       11.72      1.28 o
   1   6   7       14.98       17.14      1.30 o
   2   6   7        0.68        0.52      0.97 o
  -7   7   7       12.61       23.19      2.29 o
  -6   7   7       25.23       29.13      2.34 o
  -5   7   7       24.50       20.63      1.98 o
  -4   7   7       31.22       29.99      2.25 o
  -3   7   7       21.18       24.03      1.23 o
  -2   7   7        8.71       10.11      0.95 o
  -1   7   7        0.02        0.72      0.64 o
   0   7   7       14.77       13.98      1.16 o
   1   7   7        0.68       -0.69      0.84 o
  -6   8   7        6.43       11.90      1.72 o
  -5   8   7       12.94       15.46      1.82 o
  -4   8   7        0.22        0.75      1.01 o
  -3   8   7       33.83       32.02      2.30 o
  -2   8   7       14.53       12.64      1.59 o
  -1   8   7       37.18       38.40      1.90 o
   0   8   7       20.76       22.52      1.75 o
   1   8   7       70.94       75.45      2.93 o
  -5   9   7       14.34       16.81      2.81 o
  -4   9   7        0.61        3.39      1.71 o
  -3   9   7        4.84        7.56      2.01 o
  -2   9   7       32.74       32.17      3.22 o
  -1   9   7       52.40       54.06      4.14 o
   0   9   7        5.42        4.36      1.40 o
  -8   0   8        1.15       -0.72      1.20 o
  -7   0   8        0.62        1.75      1.34 o
  -6   0   8       88.71       80.89      2.97 o
  -5   0   8      340.99      338.46      7.44 o
  -4   0   8       74.21       73.83      3.67 o
  -3   0   8      272.14      271.82      6.17 o
  -2   0   8       95.79      103.66      3.21 o
  -1   0   8      418.39      412.07      9.50 o
   0   0   8      235.50      228.93      5.53 o
   1   0   8       44.67       49.79      2.32 o
   2   0   8       33.30       37.46      2.14 o
  -8   1   8        0.00        2.54      1.13 o
  -7   1   8       30.19       28.16      1.66 o
  -6   1   8       90.88       85.28      2.16 o
  -5   1   8      101.21       99.04      2.28 o
  -4   1   8      395.30      377.19      5.68 o
  -3   1   8        8.92        7.77      0.77 o
  -2   1   8       64.39       64.27      1.74 o
  -1   1   8       38.58       35.90      2.08 o
   0   1   8        3.74        4.15      0.71 o
   1   1   8       24.74       25.01      1.30 o
   2   1   8       17.28       18.74      1.48 o
  -8   2   8        0.41        1.25      1.01 o
  -7   2   8       12.03       12.85      1.22 o
  -6   2   8        2.24        2.73      0.80 o
  -5   2   8       64.76       66.05      1.82 o
  -4   2   8       17.89       18.58      1.08 o
  -3   2   8        0.45        1.38      0.58 o
  -2   2   8        0.18        0.26      0.52 o
  -1   2   8       10.61       11.68      1.25 o
   0   2   8       64.81       65.53      1.81 o
   1   2   8        0.72       -0.01      0.62 o
   2   2   8       71.62       70.79      2.04 o
  -8   3   8       20.58       21.99      1.59 o
  -7   3   8       77.73       77.33      2.45 o
  -6   3   8        7.67        6.31      0.95 o
  -5   3   8       56.17       53.92      1.94 o
  -4   3   8      158.35      149.57      2.95 o
  -3   3   8       62.69       62.82      1.88 o
  -2   3   8       12.50       12.18      0.90 o
  -1   3   8       53.30       51.09      1.56 o
   0   3   8        0.00       -0.31      0.55 o
   1   3   8       39.47       44.08      1.57 o
   2   3   8       67.18       66.01      1.98 o
  -7   4   8       18.86       20.84      2.72 o
  -6   4   8       12.41       13.30      1.20 o
  -5   4   8        6.87        6.62      1.06 o
  -4   4   8        0.98        0.72      0.65 o
  -3   4   8        0.01        0.86      0.81 o
  -2   4   8        3.72        3.94      0.80 o
  -1   4   8        4.69        4.76      0.70 o
   0   4   8        1.01       -0.36      1.02 o
   1   4   8        5.34        5.57      0.97 o
  -7   5   8        1.03        2.50      0.79 o
  -6   5   8       12.29       11.42      1.08 o
  -5   5   8       14.89       13.30      1.10 o
  -4   5   8      113.96      102.37      2.66 o
  -3   5   8        7.41        6.61      0.92 o
  -2   5   8       32.27       33.70      2.52 o
  -1   5   8       51.55       50.52      1.87 o
   0   5   8       26.54       26.95      1.57 o
   1   5   8        3.91        3.58      0.94 o
  -6   6   8        0.07        1.11      1.04 o
  -5   6   8        1.39        2.02      0.66 o
  -4   6   8       18.22       19.65      1.62 o
  -3   6   8      176.45      171.83      3.71 o
  -2   6   8       85.37       79.13      2.31 o
  -1   6   8       14.15       14.37      1.18 o
   0   6   8        1.38        2.11      0.82 o
   1   6   8       44.11       45.36      2.38 o
  -6   7   8       10.28        9.23      1.90 o
  -5   7   8        2.49        4.54      1.26 o
  -4   7   8        4.76        6.21      1.36 o
  -3   7   8      135.90      135.23      3.16 o
  -2   7   8        2.63        3.60      0.79 o
  -1   7   8       70.90       68.72      4.09 o
   0   7   8        8.18        9.95      2.08 o
  -5   8   8        0.91        1.83      1.99 o
  -4   8   8       20.70       24.97      2.24 o
  -3   8   8        1.01        0.94      1.15 o
  -2   8   8        1.40        2.21      0.89 o
  -1   8   8        8.70        9.74      1.28 o
  -7   1   9       42.52       46.62      2.38 o
  -6   1   9        0.02       -0.07      0.73 o
  -5   1   9       23.45       24.13      1.32 o
  -4   1   9       35.56       35.99      1.42 o
  -3   1   9      169.47      173.44      3.30 o
  -2   1   9       21.28       18.23      1.43 o
  -1   1   9       46.57       54.68      1.73 o
   0   1   9       95.43       95.08      2.35 o
   1   1   9       11.26       11.02      1.05 o
  -7   2   9        0.10        1.09      0.82 o
  -6   2   9        0.61        2.06      0.82 o
  -5   2   9        8.14        9.85      1.11 o
  -4   2   9       12.88       14.07      1.24 o
  -3   2   9       98.20       97.74      2.30 o
  -2   2   9      257.90      256.37      4.32 o
  -1   2   9       16.11       17.04      1.14 o
   0   2   9       55.42       55.54      1.80 o
  -7   3   9        0.97        2.25      0.86 o
  -6   3   9       45.68       40.70      1.87 o
  -5   3   9       12.78       10.18      1.10 o
  -4   3   9      172.01      167.60      3.80 o
  -3   3   9       92.71       88.69      2.55 o
  -2   3   9       32.68       30.87      1.70 o
  -1   3   9       51.54       50.54      1.95 o
   0   3   9       10.88       11.36      1.22 o
  -7   4   9        1.36        2.40      0.89 o
  -6   4   9       10.19        9.70      1.13 o
  -5   4   9       13.30       11.82      1.16 o
  -4   4   9       45.02       46.13      2.60 o
  -3   4   9       16.60       14.88      1.23 o
  -2   4   9       18.39       19.85      1.43 o
  -1   4   9        6.00        6.95      1.00 o
   0   4   9       83.49       88.44      2.69 o
  -6   5   9       20.39       24.34      1.49 o
  -5   5   9       16.91       17.23      1.31 o
  -4   5   9       41.09       42.76      1.80 o
  -3   5   9       59.78       59.42      2.66 o
  -2   5   9        9.79        8.63      2.01 o
  -1   5   9       44.99       42.20      1.97 o
  -5   6   9        2.87        2.97      0.88 o
  -4   6   9        0.52        0.94      0.86 o
  -3   6   9       68.50       71.54      4.00 o
  -2   6   9       44.43       41.02      1.80 o
  -1   6   9        0.43        1.48      0.85 o
  -4   7   9        1.30        2.29      0.76 o
  -3   7   9        0.36        1.39      0.75 o
  -6   0  10        1.51        2.41      1.41 o
  -5   0  10       18.02       20.19      2.50 o
  -4   0  10       50.45       56.37      2.58 o
  -3   0  10       10.35       12.75      1.55 o
  -2   0  10      129.20      124.02      4.26 o
  -1   0  10      113.30      107.13      5.77 o
  -6   1  10        4.97        4.89      2.22 o
  -5   1  10       50.58       51.99      2.09 o
  -4   1  10       23.23       25.08      1.60 o
  -3   1  10       32.48       29.95      1.75 o
  -2   1  10        6.95        8.72      0.98 o
  -1   1  10       14.52       16.32      1.21 o
  -6   2  10       13.59       15.51      1.40 o
  -5   2  10        4.11        4.65      1.22 o
  -4   2  10       48.44       45.82      1.95 o
  -3   2  10        0.02        2.51      0.85 o
  -2   2  10       14.19       15.67      1.37 o
  -1   2  10        2.94        3.04      0.90 o
  -6   3  10       54.00       54.14      2.18 o
  -5   3  10       58.56       60.29      2.40 o
  -4   3  10       11.42       13.11      1.27 o
  -3   3  10        0.16        1.37      0.82 o
  -2   3  10        1.99        1.63      0.84 o
  -5   4  10        4.82        6.32      1.04 o
  -4   4  10        4.88        7.50      1.07 o
  -3   4  10        5.55        5.98      1.00 o
  -2   4  10        6.99        7.11      1.33 o
 
